# Supplementary material for: A Mediterranean Diet-Oriented Intervention Rescues Impaired Blood Cell Bioenergetics in Patients with Metabolic Dysfunction-Associated Steatotic Liver Disease
Source: Diagnostics (Basel). 2024 Sep 14;14(18):2041. doi: 10.3390/diagnostics14182041 (PMC11431693; doi:10.3390/diagnostics14182041)
Supplement: Supplementary file 1 [file diagnostics-14-02041-s001.zip]

Archive with 1 entries (1 files):
- diagnostics-3132519-supplementary.pdf
